# Supplementary material for: Axitinib Reverses Resistance to Anti-Programmed Cell Death-1 Therapy in a Patient With Renal Cell Carcinoma
Source: Front Immunol. 2021 Oct 26;12:728750. doi: 10.3389/fimmu.2021.728750 (PMC8576543; doi:10.3389/fimmu.2021.728750)
Supplement: Supplementary file 1 [file Table_1.xls]

## Sheet: Sheet1
Analysis of the patient's peripheral immune cells
Time	Total T cells (%)	CD8+ T cells (%)	CD4+ T cells (%)	B cells (%)	NK cells (%)	Tregs (%) in CD4+ T cells
2020-08-13	70.4	26.3	39.8	13.8	16	6.2
2020-10-09	69.4	26.1	39	16.7	17.8	6.8
2020-12-29	61.1	27.5	29.7	10.3	19.4	11.2
2021-02-23	68.6	23.9	40.7	15.6	14.4	8.6
2021-04-27	61.4	29.8	27.6	12.8	27.2	5.1
